# Supplementary material for: Integrated Tree-Ring-Radiocarbon High-Resolution Timeframe to Resolve Earlier Second Millennium BCE Mesopotamian Chronology
Source: PLoS One. 2016 Jul 13;11(7):e0157144. doi: 10.1371/journal.pone.0157144 (PMC4943651; doi:10.1371/journal.pone.0157144)
Supplement: S1 Dataset — tBP = Baillie-Pilcher t-value (calculated in TSAP [37]); tBP-values >3.5 (to 6) indicate possible matches [35], but experience shows that robust crossdates often require values >6 [35] and that all possible placements must be visually examined in order accurately to crossdate two data sets, because such indicative statistical tests do not necessarily indicate a valid crossdate. GLK = Gleichläufigkeit (trend coefficient) values [33, Reference B in S1 File] and their associated p-values, also calculated in TSAP [37]. For the GLK p-values: *** = p<0.001, ** = p <0.01 and * = p <0.05 [37]. The methodological corrections proposed recently [Reference C in S1 File] have been applied here. n = years overlap between pairs of sequences. (XLSX) [file pone.0157144.s001.xlsx]

## Sheet: Sheet1
	POR1
POR2	tBP= 9.1
	GLK= 72***
	n= 105	POR2
POR3	tBP= 7.3	tBP= 6.0
	GLK= 83***	GLK= 75***
	n= 85	n= 69	POR3
PORBP4	tBP= 11.0	tBP= 8.6	tBP= 6.2
	GLK= 71***	GLK= 72***	GLK= 70***
	n= 157	n= 122	n= 85	PORBP4
PORA5	tBP= 9.1	tBP= 4.6	tBP= 5.8	tBP= 6.9
	GLK= 70***	GLK= 70***	GLK= 68**	GLK= 65**
	n= 97	n= 45	n= 61	n= 99	PORA5
POR6	tBP= 1.2	tBP= 9.9		tBP= 1.6
	GLK= 86*	GLK= 81***	n=0	GLK= 67*	n=0
	n= 8	n= 64		n= 25		POR6
POR8AB	tBP= 10.0	tBP= 12.1	tBP= 6.9	tBP= 9.6	tBP= 7.5	tBP= 2.3
	GLK= 73***	GLK= 79***	GLK= 74***	GLK= 67***	GLK= 71***	GLK= 71*
	n= 129	n= 115	n= 85	n= 139	n= 69	n= 18	POR8AB
POR26	tBP= 6.1	tBP= 5.5	tBP= 6.7	tBP= 6.3	tBP= 4.0		tBP= 6.0
	GLK= 65***	GLK= 66***	GLK= 70***	GLK= 63***	GLK= 60*	n=0	GLK= 67***
	n= 145	n= 93	n= 85	n= 147	n= 100		n= 117	POR26
POR57	tBP= 8.4	tBP= 10.0	tBP= 6.6	tBP= 6.6	tBP= 5.6	tBP= 5.1	tBP= 9.6	tBP= 5.5
	GLK= 73***	GLK= 77***	GLK= 75***	GLK= 65***	GLK= 67*	GLK= 76**	GLK= 76***	GLK= 62*
	n= 100	n= 114	n= 64	n= 114	n= 40	n= 22	n= 110	n= 88	POR57
POR81CE	tBP= 13.5	tBP= 13.5	tBP= 6.2	tBP= 9.9	tBP= 7.5	tBP= 3.0	tBP= 12.5	tBP= 6.9	tBP= 8.7
	GLK= 77***	GLK= 74***	GLK= 81***	GLK= 65***	GLK= 72***	GLK= 60	GLK= 74***	GLK= 64***	GLK= 64**
	n= 156	n= 123	n= 85	n= 173	n= 96	n= 26	n= 139	n= 144	n= 114	POR81CE
POR112A	tBP= 11.0	tBP= 9.3	tBP= 6.0	tBP= 8.9	tBP= 6.2	tBP= 4.3	tBP= 10.1	tBP= 5.7	tBP= 7.6	tBP= 10.1
	GLK= 71***	GLK= 70***	GLK= 75***	GLK= 60**	GLK= 66***	GLK= 87**	GLK= 71***	GLK= 61**	GLK= 65***	GLK= 68***
	n= 157	n= 113	n= 85	n= 167	n= 100	n= 16	n= 137	n= 149	n= 108	n= 164	POR112A
POR129	tBP= 6.0	tBP= 7.5	tBP= 4.2	tBP= 7.2	tBP= 4.6	tBP= 3.6	tBP= 7.8	tBP= 4.1	tBP= 4.7	tBP= 7.3	tBP= 6.4
	GLK= 67***	GLK= 70***	GLK= 63**	GLK= 70***	GLK= 63**	GLK= 75	GLK= 72***	GLK= 60**	GLK= 70***	GLK= 65***	GLK= 69***
	n= 157	n= 106	n= 85	n= 158	n= 97	n= 9	n= 130	n= 145	n= 101	n= 157	n= 158	POR129
POR139A	tBP= 5.1	tBP= 5.5	tBP= 5.5	tBP= 5.1	tBP= 5.0		tBP= 4.9	tBP= 4.1	tBP= 4.5	tBP= 5.1	tBP= 4.0	tBP= 4.2
	GLK= 67**	GLK= 71***	GLK= 70**	GLK= 67**	GLK= 81***	n=0	GLK= 68**	GLK= 60*	GLK= 63*	GLK= 67**	GLK= 63*	GLK= 70***
	n= 71	n= 71	n= 59	n= 71	n= 35		n= 71	n= 71	n= 71	n= 71	n= 71	n= 71	POR139A
POR140	tBP= 9.1	tBP= 9.8	tBP= 8.8	tBP= 7.8	tBP= 6.6		tBP= 8.7	tBP= 5.1	tBP= 7.3	tBP= 11.7	tBP= 6.6	tBP= 4.8	tBP= 4.8
&170	GLK= 79***	GLK= 75***	GLK= 76***	GLK= 71***	GLK= 74**	n=0	GLK= 76***	GLK= 64**	GLK= 72***	GLK= 79***	GLK= 63*	GLK= 67**	GLK= 67**	POR140
	n= 77	n= 77	n= 59	n= 77	n= 35		n= 77	n= 77	n= 77	n= 77	n= 77	n= 77	n= 71	& 170
POR141	tBP= 15.1	tBP= 11.0	tBP= 7.4	tBP= 11.5	tBP= 8.5	tBP= 4.3	tBP= 10.5	tBP= 7.0	tBP= 9.0	tBP= 11.0	tBP= 10.0	tBP= 7.0	tBP= 5.9	tBP= 10.2
	GLK= 73***	GLK= 76***	GLK= 77***	GLK= 71***	GLK= 77***	GLK= 71*	GLK= 70***	GLK= 65***	GLK= 70***	GLK= 70***	GLK= 66***	GLK= 66***	GLK= 74***	GLK= 80***
	n= 157	n= 119	n= 85	n= 173	n= 99	n= 22	n= 139	n= 147	n= 114	n= 170	n= 167	n= 158	n= 71	n= 77	POR141
POR144A	tBP= 5.3	tBP= 4.6	tBP= 4.4	tBP= 5.2	tBP= 5.0		tBP= 5.7	tBP= 3.5	tBP= 3.5	tBP= 5.1	tBP= 3.2	tBP= 9.7	tBP= 5.7	tBP= 3.7	tBP= 6.1
	GLK= 61**	GLK= 66***	GLK= 60*	GLK= 60**	GLK= 59*	n=0	GLK= 69***	GLK= 62**	GLK= 69***	GLK= 59*	GLK= 55	GLK= 74***	GLK= 74***	GLK= 63*	GLK= 62**
	n= 134	n= 96	n= 85	n= 134	n= 83		n= 120	n= 131	n= 91	n= 134	n= 134	n= 134	n= 71	n= 77	n= 134	POR144A
POR151A	tBP= 3.1	tBP= 3.7	tBP= 3.2	tBP= 3.3	tBP= 6.1		tBP= 3.3	tBP= 4.6	tBP= 3.2	tBP= 3.4	tBP= 1.7	tBP= 4.9	tBP= 4.0	tBP= 2.8	tBP= 4.6	tBP= 6.4
	GLK= 59*	GLK= 64**	GLK= 55	GLK= 56	GLK= 61*	n=0	GLK= 69***	GLK= 64***	GLK= 63**	GLK= 57*	GLK= 54	GLK= 62**	GLK= 63*	GLK= 68***	GLK= 59*	GLK= 65***
	n= 139	n= 90	n= 85	n= 139	n= 94		n= 114	n= 139	n= 85	n= 139	n= 139	n= 139	n= 71	n= 77	n= 139	n= 128	POR151A
POR158A	tBP= 4.5	tBP= 7.5	tBP= 3.6	tBP= 5.7	tBP= 2.9		tBP= 7.0	tBP= 4.9	tBP= 4.2	tBP= 5.9	tBP= 3.9	tBP= 9.7	tBP= 5.1	tBP= 4.9	tBP= 5.3	tBP= 8.0	tBP= 4.4
	GLK= 62**	GLK= 74***	GLK= 63*	GLK= 71***	GLK= 61*	n=0	GLK= 72***	GLK= 62**	GLK= 72***	GLK= 68***	GLK= 60*	GLK= 79***	GLK= 67**	GLK= 70***	GLK= 67***	GLK= 68***	GLK= 69***
	n= 99	n= 89	n= 79	n= 99	n= 55		n= 99	n= 99	n= 84	n= 99	n= 99	n= 99	n= 71	n= 77	n= 99	n= 99	n= 99	POR158A
POR169A	tBP= 5.3	tBP= 9.0	tBP= 1.0	tBP= 5.7		tBP= 7.6	tBP= 4.1	tBP= 2.0	tBP= 3.9	tBP= 5.4	tBP= 4.2	tBP= 2.4	tBP= 4.9	tBP= 2.9	tBP= 4.1	tBP= 2.5	tBP= 2.1	tBP= 3.3
	GLK= 69**	GLK= 69***	GLK= 46	GLK= 70***	n=0	GLK= 71***	GLK= 61*	GLK= 59	GLK= 59	GLK= 72***	GLK= 63*	GLK= 62*	GLK= 66	GLK= 65	GLK= 63*	GLK= 66*	GLK= 56	GLK= 67*
	n= 50	n= 165	n= 14	n= 67		n= 64	n= 60	n= 38	n= 64	n= 68	n= 58	n= 51	n= 26	n= 32	n= 64	n= 41	n= 35	n= 34	POR169A
POR191	tBP= 6.5	tBP= 8.1	tBP= 5.5	tBP= 6.2	tBP= 5.8	tBP= 3.7	tBP= 10.3	tBP= 4.0	tBP= 5.3	tBP= 6.5	tBP= 7.2	tBP= 7.7	tBP= 4.0	tBP= 5.5	tBP= 7.6	tBP= 6.5	tBP= 4.1	tBP= 4.7	tBP= 4.7
	GLK= 60**	GLK= 68***	GLK= 63*	GLK= 60**	GLK= 67***	GLK= 62*	GLK= 75***	GLK= 60*	GLK= 66***	GLK= 65***	GLK= 68***	GLK= 68***	GLK= 64*	GLK= 65**	GLK= 69***	GLK= 62**	GLK= 66***	GLK= 62**	GLK= 60*
	n= 157	n= 167	n= 85	n= 176	n= 100	n= 64	n= 139	n= 100	n= 114	n= 174	n= 169	n= 158	n= 71	n= 77	n= 173	n= 134	n= 139	n= 99	n= 112	POR191
POR002 &	tBP= 11.1	tBP= 13.5	tBP= 4.6	tBP= 10.0	tBP= 7.1	tBP= 8.2	tBP= 15.3	tBP= 5.8	tBP= 8.4	tBP= 14.5	tBP= 10.3	tBP= 7.1	tBP= 3.9	tBP= 12.1	tBP= 11.5	tBP= 4.8	tBP= 2.3	tBP= 4.6	tBP= 6.8	tBP= 7.2
003 & 004	GLK= 72***	GLK= 77***	GLK= 73***	GLK= 66***	GLK= 76***	GLK= 71***	GLK= 77***	GLK= 63***	GLK= 73***	GLK= 68***	GLK= 72***	GLK= 66***	GLK= 69***	GLK= 82***	GLK= 73***	GLK= 64***	GLK= 61**	GLK= 64**	GLK= 68***	GLK= 66***	POR002
	n= 157	n= 164	n= 85	n= 176	n= 100	n= 64	n= 139	n= 149	n= 100	n= 174	n= 169	n= 158	n= 71	n= 77	n= 173	n= 134	n= 139	n= 99	n= 109	n= 220	& 003, 004
POR001	tBP= 7.5	tBP= 8.0	tBP= 6.9	tBP= 5.7	tBP= 5.3		tBP= 9.1	tBP= 9.6	tBP= 7.6	tBP= 9.7	tBP= 8.2	tBP= 6.9	tBP= 4.8	tBP= 7.2	tBP= 8.0	tBP= 5.5	tBP= 4.7	tBP= 5.0	tBP= 3.0	tBP= 6.9	tBP= 9.3
& 005	GLK= 62**	GLK= 72***	GLK= 70***	GLK= 62**	GLK= 69***	n=0	GLK= 75***	GLK= 69***	GLK= 65**	GLK= 69***	GLK= 66***	GLK= 67***	GLK= 68**	GLK= 63*	GLK= 73***	GLK= 69***	GLK= 68***	GLK= 68***	GLK= 67*	GLK= 74***	GLK= 74***	POR001
	n= 143	n= 91	n= 85	n= 145	n= 100		n= 115	n= 146	n= 86	n= 142	n= 146	n= 143	n= 71	n= 77	n= 145	n= 129	n= 139	n= 99	n= 36	n= 146	n= 146	& 005
POR006r3	tBP= 7.0	tBP= 3.0	tBP= 2.5	tBP= 5.4	tBP= 4.3		tBP= 6.4	tBP= 5.9	tBP= 4.6	tBP= 8.2	tBP= 3.8	tBP= 3.4	tBP= 2.1	tBP= 5.3	tBP= 6.8	tBP= 1.8	tBP= 3.3	tBP= 2.2		tBP= 3.5	tBP= 8.8	tBP= 5.0
	GLK= 74***	GLK= 69**	GLK= 60	GLK= 67***	GLK= 61*	n=0	GLK= 71***	GLK= 64**	GLK= 68*	GLK= 70***	GLK= 57	GLK= 64**	GLK= 64	GLK= 76**	GLK= 67***	GLK= 60*	GLK= 60*	GLK= 61	n=0	GLK= 63**	GLK= 76***	GLK= 67***
	n= 92	n= 40	n= 56	n= 94	n= 95		n= 64	n= 95	n= 35	n= 91	n= 95	n= 92	n= 30	n= 30	n= 94	n= 78	n= 89	n= 50		n= 95	n= 95	n= 95	POR006r3
POR007	tBP= 2.4	tBP= 5.1	tBP= 4.4	tBP= 3.4	tBP= 3.9		tBP= 5.4	tBP= 4.1	tBP= 4.4	tBP= 3.9	tBP= 1.4	tBP= 6.2	tBP= 3.9	tBP= 4.2	tBP= 3.6	tBP= 6.4	tBP= 8.3	tBP= 6.1	tBP= 0.8	tBP= 4.5	tBP= 4.8	tBP= 5.9	tBP= 4.1
	GLK= 59*	GLK= 67***	GLK= 68***	GLK= 61**	GLK= 63**	n=0	GLK= 69***	GLK= 66***	GLK= 69***	GLK= 63**	GLK= 55	GLK= 67***	GLK= 71***	GLK= 62*	GLK= 62**	GLK= 74***	GLK= 66***	GLK= 60*	GLK= 58	GLK= 69***	GLK= 66***	GLK= 68***	GLK= 64**
	n= 129	n= 94	n= 85	n= 129	n= 80		n= 118	n= 128	n= 89	n= 129	n= 129	n= 129	n= 71	n= 77	n= 129	n= 129	n= 125	n= 99	n= 39	n= 129	n= 129	n= 126	n= 75
