# Supplementary material for: Integrated Tree-Ring-Radiocarbon High-Resolution Timeframe to Resolve Earlier Second Millennium BCE Mesopotamian Chronology
Source: PLoS One. 2016 Jul 13;11(7):e0157144. doi: 10.1371/journal.pone.0157144 (PMC4943651; doi:10.1371/journal.pone.0157144)
Supplement: S2 Dataset — See caption to S1 Dataset for other details. (XLSX) [file pone.0157144.s002.xlsx]

## Sheet: Sheet1
	ACM13
ACM15	tBP= 4.5
	GLK= 59*
	n= 142	ACM15
ACM33,34,37	tBP= 4.5	tBP= 2.3
	GLK= 63**	GLK= 57
	n= 129	n= 129	ACM33,34,37
ACM36	tBP= 5.5	tBP= 3.5	tBP= 8.2
	GLK= 66***	GLK= 54	GLK= 67***
	n= 136	n= 122	n= 109	ACM36
ACM38	tBP= 7.4	tBP= 4.8	tBP= 7.5	tBP= 7.4
	GLK= 67***	GLK= 61**	GLK= 67***	GLK= 68***
	n= 146	n= 142	n=129	n= 126	ACM38
ACM48	tBP= 2.9	tBP= 1.8	tBP= 5.3	tBP= 4.0	tBP= 5.6
	GLK= 57	GLK= 53	GLK= 60*	GLK= 58	GLK= 67***
	n= 92	n= 92	n= 92	n= 72	n= 92	ACM48
ACM49AD	tBP= 1.5	tBP= 1.7	tBP= 3.0	tBP= 3.4	tBP= 3.4	tBP= 5.1
	GLK= 59	GLK= 53	GLK= 61*	GLK= 55	GLK= 73***	GLK= 69***
	n= 72	n= 72	n= 72	n= 52	n= 72	n= 72	ACM49AD
ACM50	tBP= 3.4	tBP= 2.6	tBP= 3.7	tBP= 4.1	tBP= 3.4	tBP= 5.8	tBP= 5.0
	GLK= 67**	GLK= 58	GLK= 66**	GLK= 59	GLK= 66**	GLK= 73***	GLK= 68**
	n= 67	n= 67	n= 67	n= 53	n= 67	n= 67	n= 66	ACM50
ACM60	tBP= 2.9	tBP= 3.6	tBP= 2.4	tBP= 3.8	tBP= 5.0	tBP= 3.4	tBP= 2.4	tBP= 2.5
	GLK= 67**	GLK= 58	GLK= 67**	GLK= 70**	GLK= 71***	GLK= 59	GLK= 59	GLK= 64**
	n= 74	n= 74	n= 74	n= 54	n= 74	n= 74	n= 72	n= 67	ACM60
ACM63	tBP= 4.9	tBP= 4.1	tBP= 6.9	tBP= 6.1	tBP= 5.9	tBP= 6.0	tBP= 2.8	tBP= 6.0	tBP= 3.0
	GLK= 72***	GLK= 69***	GLK= 72***	GLK= 66**	GLK= 72***	GLK= 67**	GLK= 73***	GLK= 72***	GLK= 65*
	n= 73	n= 73	n= 73	n= 69	n= 73	n= 73	n= 56	n= 57	n= 58	ACM63
ACM130A	tBP= 2.7	tBP= 3.8	tBP= 4.6	tBP= 4.1	tBP= 3.5	tBP= 1.5	tBP= 2.9	tBP= 2.9	tBP= 3.4	tBP= 3.0
	GLK= 63*	GLK= 65**	GLK= 72***	GLK= 69**	GLK= 61*	GLK= 60*	GLK= 68**	GLK= 69**	GLK= 68**	GLK= 79***
	n= 69	n= 69	n= 69	n= 49	n= 70	n= 69	n= 69	n= 63	n= 69	n= 53
