# Supplementary material for: Integrated Tree-Ring-Radiocarbon High-Resolution Timeframe to Resolve Earlier Second Millennium BCE Mesopotamian Chronology
Source: PLoS One. 2016 Jul 13;11(7):e0157144. doi: 10.1371/journal.pone.0157144 (PMC4943651; doi:10.1371/journal.pone.0157144)
Supplement: S3 Dataset — See caption to S1 Dataset for other details. (XLSX) [file pone.0157144.s003.xlsx]

## Sheet: Sheet1
	KUL5,6
KUL11	tBP= 4.2
	GLK= 63*
	n= 77	KUL11
KUL12I	tBP= 3.7	tBP= 7.0
	GLK= 75***	GLK= 80***
	n= 76	n= 61	KUL12I
KUL13,14	tBP= 7.4	tBP= 5.0	tBP= 4.0
	GLK= 69***	GLK= 63*	GLK= 65**
	n= 135	n= 77	n= 76	KUL13,14
KUL15	tBP= 5.8	tBP= 5.6	tBP= 6.8	tBP= 14.8
	GLK= 80***	GLK= 67**	GLK= 73***	GLK= 85***
	n= 81	n= 77	n= 64	n= 82	KUL15
KUL16	tBP= 5.7	tBP= 4.1	tBP= 2.0	tBP= 14.5	tBP= 5.9
	GLK= 71***	GLK= 73**	GLK= 66*	GLK= 83***	GLK= 83***
	n= 84	n= 27	n= 42	n= 121	n= 30	KUL16
KUL17	tBP= 4.5	tBP= 9.7	tBP= 6.8	tBP= 9.2	tBP= 10.5	tBP= 3.1
	GLK= 71***	GLK= 70***	GLK= 71***	GLK= 78***	GLK= 78***	GLK= 67
	n= 73	n= 72	n= 56	n= 74	n= 74	n= 22	KUL17
KUL18A	tBP= 6.9	tBP= 5.7	tBP= 5.3	tBP= 13.7	tBP= 10.4	tBP= 14.5	tBP= 9.4
	GLK= 72***	GLK= 62*	GLK= 65**	GLK= 84***	GLK= 78***	GLK= 83***	GLK= 77***
	n= 135	n= 77	n= 76	n= 173	n= 82	n= 124	n= 74	KUL18A
KUL20,21	tBP= 5.3	tBP= 13.4	tBP= 9.9	tBP= 6.1	tBP= 7.2	tBP= 4.1	tBP= 8.5	tBP= 6.2
	GLK= 72***	GLK= 76***	GLK= 75***	GLK= 66**	GLK= 75***	GLK= 70**	GLK= 73***	GLK= 78***
	n= 96	n= 77	n= 76	n= 97	n= 82	n= 45	n= 74	n= 97	KUL20,21
KUL27DI	tBP= 6.1	tBP= 2.7	tBP= 3.2	tBP= 4.2	tBP= 3.5	tBP= 4.2	tBP= 2.5	tBP= 3.6	tBP= 5.3
	GLK= 77***	GLK= 59	GLK= 69***	GLK= 70***	GLK= 73***	GLK= 67***	GLK= 69**	GLK= 69***	GLK= 66**
	n= 117	n= 60	n= 75	n= 120	n= 63	n= 87	n= 55	n= 120	n= 78	KUL27DI
KUL31	tBP= 4.9	tBP= 4.5	tBP= 3.7	tBP= 6.1	tBP= 4.3	tBP= 7.5	tBP= 4.5	tBP= 6.4	tBP= 4.4	tBP= 4.0
	GLK= 68***	GLK= 61*	GLK= 75***	GLK= 67***	GLK= 69***	GLK= 72***	GLK= 64**	GLK= 68***	GLK= 73***	GLK= 68***
	n= 135	n= 77	n= 76	n= 172	n= 81	n= 138	n= 73	n= 175	n= 96	n= 120
